# Supplementary material for: Adhesion and Transparency Enhancement between Flexible Polyimide-PDMS Copolymerized Film and Copper Foil for LED Transparent Screen
Source: Polymers (Basel). 2024 Jun 4;16(11):1591. doi: 10.3390/polym16111591 (PMC11174799; doi:10.3390/polym16111591)
Supplement: Supplementary file 1 [file polymers-16-01591-s001.zip]

Archive with 1 entries (1 files):
- polymers-3032686-supplementary.pdf
